# Supplementary material for: Redetermination of 2-methyl-4-nitro­pyridine N-oxide
Source: Acta Crystallogr Sect E Struct Rep Online. 2014 Mar 12;70(Pt 4):o426–7. doi: 10.1107/S1600536814004450 (PMC3998602; doi:10.1107/S1600536814004450)
Supplement: Supplementary file 1 [file e-70-0o426-sup1.cif]

##############################################################################
#                                                                            #
# This CIF contains the data in a paper accepted for publication in          #
# Acta Crystallographica Section E. It conforms to the requirements of       #
# Notes for Authors for Acta Crystallographica Section E, and has been       #
# peer reviewed under the auspices of the IUCr Commission on Journals.       #
#                                                                            #
# Full details of the Crystallographic Information File format               #
# are given in the paper "The Crystallographic Information File (CIF):       #
# a New Standard Archive File for Crystallography" by S. R. Hall, F. H.      #
# Allen and I. D. Brown [Acta Cryst. (1991), A47, 655-685].                  #
#                                                                            #
# The current version of the core CIF dictionary is obtainable from          #
# ftp://ftp.iucr.org/pub/cif_core.dic.                                       #
#                                                                            #
# Software is freely available for graphical display of the structure(s)     #
# in this CIF. For information consult the CIF software page                 #
# http://www.iucr.org/resources/cif/software.                                #
#                                                                            #
# This file may be used for bona fide research purposes within the           #
# scientific community so long as proper attribution is given to the journal # 
# article from which it was obtained.                                        #
#                                                                            #
##############################################################################
data_I
_audit_creation_method     SHELXL-97
_database_code_depnum_ccdc_archive     'CCDC 988898'
_chemical_name_systematic
;
2-Methyl-4-nitropyridine <i>N</i>-oxide
;
_chemical_name_common     ?
_chemical_formula_moiety     'C6 H6 N2 O3'
_chemical_formula_sum     'C6 H6 N2 O3'
_chemical_formula_iupac     'C6 H6 N2 O3'
_chemical_formula_weight     154.13
_chemical_melting_point     ?
_symmetry_cell_setting     orthorhombic
_symmetry_space_group_name_H-M     'P b c m'
_symmetry_space_group_name_Hall     '-P 2c 2b'
loop_
    _symmetry_equiv_pos_as_xyz
    'x, y, z'
    '-x, -y, z+1/2'
    '-x, y+1/2, -z+1/2'
    'x, -y+1/2, -z'
    '-x, -y, -z'
    'x, y, -z-1/2'
    'x, -y-1/2, z-1/2'
    '-x, y-1/2, z'
_cell_length_a     8.6775(7)
_cell_length_b     12.4069(10)
_cell_length_c     6.1995(5)
_cell_angle_alpha     90.00
_cell_angle_beta     90.00
_cell_angle_gamma     90.00
_cell_volume     667.44(9)
_cell_formula_units_Z     4
_cell_measurement_reflns_used     6590
_cell_measurement_theta_min     2.35
_cell_measurement_theta_max     34.98
_cell_measurement_temperature     153(2)
_exptl_crystal_description     column
_exptl_crystal_colour     yellow
_exptl_crystal_size_max     0.57
_exptl_crystal_size_mid     0.30
_exptl_crystal_size_min     0.23
_exptl_crystal_density_diffrn     1.534
_exptl_crystal_density_meas     ?
_exptl_crystal_density_method     'not measured'
_exptl_crystal_F_000     320
_exptl_absorpt_coefficient_mu     0.126
_exptl_absorpt_correction_type     multi-scan
_exptl_absorpt_process_details     '(SADABS; Bruker, 2008)'
_exptl_absorpt_correction_T_min     0.9319
_exptl_absorpt_correction_T_max     0.9717
_exptl_special_details     ?
_diffrn_ambient_temperature     153(2)
_diffrn_radiation_type     MoK\a
_diffrn_radiation_wavelength     0.71073
_diffrn_radiation_source     'fine-focus sealed tube'
_diffrn_radiation_monochromator     graphite
_diffrn_measurement_device_type     'Bruker APEXII CCD area-detector'
_diffrn_measurement_method     'phi and omega scans'
_diffrn_detector_area_resol_mean     ?
_diffrn_reflns_number     19832
_diffrn_reflns_av_R_equivalents     0.0282
_diffrn_reflns_av_sigmaI/netI     0.0134
_diffrn_reflns_theta_min     2.86
_diffrn_reflns_theta_max     30.39
_diffrn_reflns_theta_full     30.39
_diffrn_measured_fraction_theta_max     0.999
_diffrn_measured_fraction_theta_full     0.999
_diffrn_reflns_limit_h_min     -12
_diffrn_reflns_limit_h_max     12
_diffrn_reflns_limit_k_min     -17
_diffrn_reflns_limit_k_max     17
_diffrn_reflns_limit_l_min     -8
_diffrn_reflns_limit_l_max     8
_diffrn_standards_number     ?
_diffrn_standards_interval_count     ?
_diffrn_standards_interval_time     ?
_refine_special_details
;
Refinement of <i>F</i>^2^ against ALL reflections. The weighted <i>R</i>-factor
<i>wR</i> and goodness of fit <i>S</i> are based on <i>F</i>^2^, conventional
<i>R</i>-factors <i>R</i> are based on <i>F</i>, with <i>F</i> set to zero for
negative <i>F</i>^2^. The threshold expression of <i>F</i>^2^ >
\s(<i>F</i>^2^) is used only for calculating <i>R</i>-factors(gt) <i>etc</i>.
and is not relevant to the choice of reflections for refinement.
<i>R</i>-factors based on <i>F</i>^2^ are statistically about twice as large
as those based on <i>F</i>, and <i>R</i>- factors based on ALL data will be
even larger. The C---H bonds of the methyl group were restrained to a target
value of 0.89(1) \%A.
;
_reflns_number_total     1100
_reflns_number_gt     973
_reflns_threshold_expression     I>2sigma(I)
_refine_ls_structure_factor_coef     Fsqd
_refine_ls_matrix_type     full
_refine_ls_R_factor_all     0.0538
_refine_ls_R_factor_gt     0.0485
_refine_ls_wR_factor_gt     0.1397
_refine_ls_wR_factor_ref     0.1467
_refine_ls_goodness_of_fit_ref     1.103
_refine_ls_restrained_S_all     1.102
_refine_ls_number_reflns     1100
_refine_ls_number_parameters     74
_refine_ls_number_restraints     ?
_refine_ls_hydrogen_treatment     mixed
_refine_ls_weighting_scheme     calc
_refine_ls_weighting_details
         'calc w=1/[\s^2^(Fo^2^)+(0.0871P)^2^+0.2298P] where P=(Fo^2^+2Fc^2^)/3'
_atom_sites_solution_hydrogens     geom
_atom_sites_solution_primary     direct
_atom_sites_solution_secondary     difmap
_refine_ls_shift/su_max     0.000
_refine_ls_shift/su_mean     0.000
_refine_diff_density_max     0.363
_refine_diff_density_min     -0.338
_refine_ls_extinction_method     none
_refine_ls_extinction_coef     ?
loop_
    _atom_type_symbol
    _atom_type_description
    _atom_type_scat_dispersion_real
    _atom_type_scat_dispersion_imag
    _atom_type_scat_source
    'C' 'C' 0.0033 0.0016
                         'International Tables Vol C Tables 4.2.6.8 and 6.1.1.4'
    'H' 'H' 0.0000 0.0000
                         'International Tables Vol C Tables 4.2.6.8 and 6.1.1.4'
    'N' 'N' 0.0061 0.0033
                         'International Tables Vol C Tables 4.2.6.8 and 6.1.1.4'
    'O' 'O' 0.0106 0.0060
                         'International Tables Vol C Tables 4.2.6.8 and 6.1.1.4'
_computing_data_collection     'APEX2 (Bruker, 2008)'
_computing_cell_refinement     'SAINT-NT (Bruker, 2008)'
_computing_data_reduction     'SAINT-NT (Bruker, 2008)'
_computing_structure_solution     'SHELXS97 (Sheldrick, 2008)'
_computing_structure_refinement     'SHELXL97 (Sheldrick, 2008)'
_computing_molecular_graphics     'ORTEP-3 for Windows (Farrugia, 2012)'
_computing_publication_material     'SHELXL97 (Sheldrick, 2008)'
loop_
    _atom_site_type_symbol
    _atom_site_label
    _atom_site_fract_x
    _atom_site_fract_y
    _atom_site_fract_z
    _atom_site_U_iso_or_equiv
    _atom_site_adp_type
    _atom_site_calc_flag
    _atom_site_refinement_flags
    _atom_site_occupancy
    _atom_site_symmetry_multiplicity
    _atom_site_disorder_assembly
    _atom_site_disorder_group
    O O1 0.52895(16) 0.30510(10) 0.2500 0.0309(3) Uani d S 1 2 . .
    O O2 1.05609(15) -0.02519(12) 0.2500 0.0355(4) Uani d S 1 2 . .
    O O3 0.85937(17) -0.13544(11) 0.2500 0.0441(4) Uani d S 1 2 . .
    N N1 0.61843(17) 0.22205(10) 0.2500 0.0223(3) Uani d S 1 2 . .
    N N2 0.91523(17) -0.04406(12) 0.2500 0.0276(3) Uani d S 1 2 . .
    C C1 0.55535(18) 0.12002(13) 0.2500 0.0216(3) Uani d S 1 2 . .
    C C2 0.65356(17) 0.03153(12) 0.2500 0.0203(3) Uani d S 1 2 . .
    H H2A 0.6128 -0.0395 0.2500 0.024 Uiso calc SR 1 2 . .
    C C3 0.81182(18) 0.04811(12) 0.2500 0.0214(3) Uani d S 1 2 . .
    C C4 0.87504(19) 0.15129(13) 0.2500 0.0249(3) Uani d S 1 2 . .
    H H4 0.9834 0.1621 0.2500 0.030 Uiso calc SR 1 2 . .
    C C5 0.77482(19) 0.23649(13) 0.2500 0.0247(3) Uani d S 1 2 . .
    H H5 0.8150 0.3077 0.2500 0.030 Uiso calc SR 1 2 . .
    C C6 0.38480(19) 0.11425(16) 0.2500 0.0283(4) Uani d SD 1 2 . .
    H H6A 0.3468(19) 0.1469(13) 0.133(2) 0.040(5) Uiso d D 1 1 . .
    H H6B 0.358(3) 0.0444(9) 0.2500 0.035(6) Uiso d SD 1 2 . .
loop_
    _atom_site_aniso_label
    _atom_site_aniso_U_11
    _atom_site_aniso_U_22
    _atom_site_aniso_U_33
    _atom_site_aniso_U_12
    _atom_site_aniso_U_13
    _atom_site_aniso_U_23
    O1 0.0389(7) 0.0217(6) 0.0322(7) 0.0136(5) 0.000 0.000
    O2 0.0209(6) 0.0365(7) 0.0492(8) 0.0072(5) 0.000 0.000
    O3 0.0376(8) 0.0197(6) 0.0750(12) 0.0050(5) 0.000 0.000
    N1 0.0277(7) 0.0182(6) 0.0210(6) 0.0033(5) 0.000 0.000
    N2 0.0254(6) 0.0243(7) 0.0329(7) 0.0049(5) 0.000 0.000
    C1 0.0232(6) 0.0210(7) 0.0206(7) 0.0009(5) 0.000 0.000
    C2 0.0211(7) 0.0170(6) 0.0228(7) -0.0018(5) 0.000 0.000
    C3 0.0214(7) 0.0182(6) 0.0247(7) 0.0023(5) 0.000 0.000
    C4 0.0272(7) 0.0215(7) 0.0259(7) -0.0047(6) 0.000 0.000
    C5 0.0286(7) 0.0211(7) 0.0244(7) -0.0050(6) 0.000 0.000
    C6 0.0202(7) 0.0350(9) 0.0296(8) 0.0013(6) 0.000 0.000
_geom_special_details
;
All e.s.d.'s (except the e.s.d. in the dihedral angle between two l.s. planes)
are estimated using the full covariance matrix. The cell e.s.d.'s are taken
into account individually in the estimation of e.s.d.'s in distances, angles
and torsion angles; correlations between e.s.d.'s in cell parameters are only
used when they are defined by crystal symmetry. An approximate (isotropic)
treatment of cell e.s.d.'s is used for estimating e.s.d.'s involving l.s.
planes.
;
loop_
    _geom_bond_atom_site_label_1
    _geom_bond_atom_site_label_2
    _geom_bond_site_symmetry_2
    _geom_bond_distance
    _geom_bond_publ_flag
    O1 N1 . 1.2902(17) ?
    O2 N2 . 1.244(2) ?
    O3 N2 . 1.233(2) ?
    N1 C5 . 1.369(2) ?
    N1 C1 . 1.379(2) ?
    N2 C3 . 1.454(2) ?
    C1 C2 . 1.390(2) ?
    C1 C6 . 1.482(2) ?
    C2 C3 . 1.389(2) ?
    C2 H2A . 0.9500 ?
    C3 C4 . 1.393(2) ?
    C4 C5 . 1.369(2) ?
    C4 H4 . 0.9500 ?
    C5 H5 . 0.9500 ?
    C6 H6A . 0.892(9) ?
    C6 H6B . 0.898(10) ?
loop_
    _geom_angle_atom_site_label_1
    _geom_angle_atom_site_label_2
    _geom_angle_atom_site_label_3
    _geom_angle_site_symmetry_1
    _geom_angle_site_symmetry_3
    _geom_angle
    _geom_angle_publ_flag
    O1 N1 C5 . . 119.48(14) ?
    O1 N1 C1 . . 119.61(14) ?
    C5 N1 C1 . . 120.91(13) ?
    O3 N2 O2 . . 123.99(15) ?
    O3 N2 C3 . . 118.73(14) ?
    O2 N2 C3 . . 117.28(14) ?
    N1 C1 C2 . . 118.79(14) ?
    N1 C1 C6 . . 116.16(14) ?
    C2 C1 C6 . . 125.05(15) ?
    C3 C2 C1 . . 119.30(14) ?
    C3 C2 H2A . . 120.3 ?
    C1 C2 H2A . . 120.3 ?
    C2 C3 C4 . . 121.72(14) ?
    C2 C3 N2 . . 119.61(14) ?
    C4 C3 N2 . . 118.68(14) ?
    C5 C4 C3 . . 117.36(15) ?
    C5 C4 H4 . . 121.3 ?
    C3 C4 H4 . . 121.3 ?
    N1 C5 C4 . . 121.92(14) ?
    N1 C5 H5 . . 119.0 ?
    C4 C5 H5 . . 119.0 ?
    C1 C6 H6A . . 110.3(11) ?
    C1 C6 H6B . . 108.0(16) ?
    H6A C6 H6B . . 109.9(14) ?
loop_
    _geom_torsion_atom_site_label_1
    _geom_torsion_atom_site_label_2
    _geom_torsion_atom_site_label_3
    _geom_torsion_atom_site_label_4
    _geom_torsion_site_symmetry_1
    _geom_torsion_site_symmetry_2
    _geom_torsion_site_symmetry_3
    _geom_torsion_site_symmetry_4
    _geom_torsion
    _geom_torsion_publ_flag
    O1 N1 C1 C2 . . . . 180.0 ?
    C5 N1 C1 C2 . . . . 0.0 ?
    O1 N1 C1 C6 . . . . 0.0 ?
    C5 N1 C1 C6 . . . . 180.0 ?
    N1 C1 C2 C3 . . . . 0.0 ?
    C6 C1 C2 C3 . . . . 180.0 ?
    C1 C2 C3 C4 . . . . 0.0 ?
    C1 C2 C3 N2 . . . . 180.0 ?
    O3 N2 C3 C2 . . . . 0.0 ?
    O2 N2 C3 C2 . . . . 180.0 ?
    O3 N2 C3 C4 . . . . 180.0 ?
    O2 N2 C3 C4 . . . . 0.0 ?
    C2 C3 C4 C5 . . . . 0.0 ?
    N2 C3 C4 C5 . . . . 180.0 ?
    O1 N1 C5 C4 . . . . 180.0 ?
    C1 N1 C5 C4 . . . . 0.0 ?
    C3 C4 C5 N1 . . . . 0.0 ?
loop_
    _geom_hbond_atom_site_label_D
    _geom_hbond_atom_site_label_H
    _geom_hbond_atom_site_label_A
    _geom_hbond_site_symmetry_A
    _geom_hbond_distance_DH
    _geom_hbond_distance_HA
    _geom_hbond_distance_DA
    _geom_hbond_angle_DHA
    C2 H2A O1 3_645 0.95 2.29 3.225(2) 169
    C5 H5 O2 3_755 0.95 2.36 3.301(2) 173
_iucr_refine_instructions_details
;
TITL Mape12apbcm in Pbcm
CELL 0.71073   8.6775  12.4069   6.1995  90.000  90.000  90.000
ZERR    4.00   0.0007   0.0010   0.0005   0.000   0.000   0.000
LATT 1
SYMM -X, -Y, 0.5+Z
SYMM -X, 0.5+Y, 0.5-Z
SYMM X, 0.5-Y, -Z
SFAC C  H  N  O
UNIT 24  24  8  12
OMIT 1 0 0
OMIT -3 60.8
L.S. 30
ACTA
BOND $H
FMAP 2
PLAN 30
CONF
WPDB
SIZE 0.230 0.300 0.570
DFIX 0.89 0.01 C6 H6A
DFIX 0.89 0.01 C6 H6B
WGHT   0.087100   0.229800
FVAR 0.504710
TEMP -120
O1     4   0.528947   0.305096   0.250000  10.500000   0.038940 =
           0.021720   0.032150   0.000000   0.000000   0.013560
O2     4   1.056091  -0.025190   0.250000  10.500000   0.020850 =
           0.036470   0.049180   0.000000   0.000000   0.007220
O3     4   0.859373  -0.135440   0.250000  10.500000   0.037630 =
           0.019740   0.075040   0.000000   0.000000   0.005010
N1     3   0.618432   0.222051   0.250000  10.500000   0.027650 =
           0.018170   0.021050   0.000000   0.000000   0.003320
N2     3   0.915234  -0.044056   0.250000  10.500000   0.025430 =
           0.024350   0.032900   0.000000   0.000000   0.004880
C1     1   0.555348   0.120024   0.250000  10.500000   0.023200 =
           0.021020   0.020620   0.000000   0.000000   0.000870
C2     1   0.653558   0.031531   0.250000  10.500000   0.021110 =
           0.016950   0.022790   0.000000   0.000000  -0.001780
AFIX 43
H2A    2   0.612846  -0.039548   0.250000  10.500000  -1.200000
AFIX 0
C3     1   0.811817   0.048110   0.250000  10.500000   0.021350 =
           0.018150   0.024730   0.000000   0.000000   0.002260
C4     1   0.875037   0.151285   0.250000  10.500000   0.027230 =
           0.021550   0.025870   0.000000   0.000000  -0.004670
AFIX 43
H4     2   0.983418   0.162104   0.250000  10.500000  -1.200000
AFIX 0
C5     1   0.774819   0.236487   0.250000  10.500000   0.028570 =
           0.021120   0.024370   0.000000   0.000000  -0.004980
AFIX 43
H5     2   0.814976   0.307720   0.250000  10.500000  -1.200000
AFIX 0
C6     1   0.384795   0.114253   0.250000  10.500000   0.020210 =
           0.034970   0.029630   0.000000   0.000000   0.001280
H6A    2   0.346790   0.146904   0.133428  11.000000   0.040180
H6B    2   0.357529   0.044419   0.250000  10.500000   0.034790
HKLF 4
END
;
data_New_Global_Publ_Block
_journal_date_recd_electronic     2014-01-22
_journal_date_accepted     2014-02-26
_journal_name_full     'Acta Crystallographica, Section E'
_journal_year     2014
_journal_volume     70
_journal_issue      4
_journal_page_first     o426
_journal_page_last     o427
_journal_paper_category     QO
_journal_paper_doi     10.1107/S1600536814004450
_journal_coeditor_code     ZP2011
_publ_contact_author_name     'Edwin Weber'
_publ_contact_author_address
;
Institut f\"ur Organische Chemie
TU Bergakademie Freiberg
Leipziger Strasse 29D
09596 Freiberg/Sachsen
Germany
;
_publ_contact_author_email     'edwin.weber@chemie.tu-freiberg.de'
_publ_contact_author_fax     '+493731393170'
_publ_contact_author_phone     '+493731392389'
_publ_section_title
;
Redetermination of 2-methyl-4-nitropyridine <i>N</i>-oxide
;
loop_
    _publ_author_name
    _publ_author_address
    'Peukert, Max'
;
Institut f\"ur Organische Chemie
TU Bergakademie Freiberg
Leipziger Strasse 29
D-09596 Freiberg/Sachsen
Germany
;
    'Seichter, Wilhelm'
;
Institut f\"ur Organische Chemie
TU Bergakademie Freiberg
Leipziger Strasse 29
D-09596 Freiberg/Sachsen
Germany
;
    'Weber, Edwin'
;
Institut f\"ur Organische Chemie
TU Bergakademie Freiberg
Leipziger Strasse 29
D-09596 Freiberg/Sachsen
Germany
;
