# Supplementary material for: Redetermination of 2-methyl-4-nitro­pyridine N-oxide
Source: Acta Crystallogr Sect E Struct Rep Online. 2014 Mar 12;70(Pt 4):o426–7. doi: 10.1107/S1600536814004450 (PMC3998602; doi:10.1107/S1600536814004450)
Supplement: Supplementary file 2 [file e-70-0o426-Isup2.hkl]

# 
# h,k,l, Fc-squared, Fo-squared, sigma(Fo-squared) and status flag 
# 
data_I
_shelx_title ' Mape12apbcm in Pbcm' 
_shelx_refln_list_code          4 
_shelx_F_calc_maximum      212.38 
_exptl_crystal_F_000       320.00 
_reflns_d_resolution_high  0.7024 
 
loop_ 
 _symmetry_equiv_pos_as_xyz 
 'x, y, z' 
 '-x, -y, z+1/2' 
 '-x, y+1/2, -z+1/2' 
 'x, -y+1/2, -z' 
 '-x, -y, -z' 
 'x, y, -z-1/2' 
 'x, -y-1/2, z-1/2' 
 '-x, y-1/2, z' 
 
_cell_length_a     8.6775 
_cell_length_b    12.4069 
_cell_length_c     6.1995 
_cell_angle_alpha  90.000 
_cell_angle_beta   90.000 
_cell_angle_gamma  90.000 
 
_shelx_F_squared_multiplier     1.000 
 
loop_ 
 _refln_index_h 
 _refln_index_k 
 _refln_index_l 
 _refln_F_squared_calc 
 _refln_F_squared_meas 
 _refln_F_squared_sigma 
 _refln_observed_status 
   2   0   0      981.37     1098.49     10.91 o 
   3   0   0      559.87      617.30      4.71 o 
   4   0   0     2171.30     2194.49     15.93 o 
   5   0   0       20.71       26.52      0.62 o 
   6   0   0        9.86        6.94      0.42 o 
   7   0   0      334.27      334.84      3.19 o 
   8   0   0        4.87        4.78      0.52 o 
   9   0   0        2.75        3.05      0.58 o 
  10   0   0       38.78       37.20      1.63 o 
  11   0   0        3.79        2.13      0.67 o 
  12   0   0       50.88       57.27      2.03 o 
   1   1   0     1559.07     1562.53     11.92 o 
   2   1   0      386.18      381.85      2.37 o 
   3   1   0       72.56       72.63      0.61 o 
   4   1   0      640.94      680.55      3.85 o 
   5   1   0      537.75      540.66      3.12 o 
   6   1   0        2.25        4.91      0.26 o 
   7   1   0       43.41       48.17      0.68 o 
   8   1   0      131.89      111.33      1.27 o 
   9   1   0       24.43       19.34      0.66 o 
  10   1   0        1.55        2.18      0.41 o 
  11   1   0       10.92        9.70      0.61 o 
  12   1   0        0.12       -0.48      0.61 o 
   0   2   0      154.67      156.68      1.96 o 
   1   2   0     3441.26     3683.55     41.85 o 
   2   2   0      106.30       87.64      0.66 o 
   3   2   0      905.55     1059.02      5.70 o 
   4   2   0      221.27      261.04      1.60 o 
   5   2   0       93.30       85.77      0.77 o 
   6   2   0       12.57       14.49      0.36 o 
   7   2   0      128.16      116.35      1.07 o 
   8   2   0      378.07      344.71      2.69 o 
   9   2   0       19.27       20.60      0.66 o 
  10   2   0       13.57       15.43      0.73 o 
  11   2   0       23.78       26.87      0.92 o 
  12   2   0       25.70       30.57      1.48 o 
   1   3   0     1134.70     1030.31      5.77 o 
   2   3   0      129.72      123.13      0.80 o 
   3   3   0      240.46      179.65      1.20 o 
   4   3   0       20.04       37.24      0.48 o 
   5   3   0       47.20       43.41      0.51 o 
   6   3   0       30.22       27.10      0.44 o 
   7   3   0      455.95      414.60      2.66 o 
   8   3   0        4.50        8.15      0.44 o 
   9   3   0       19.98       16.44      0.64 o 
  10   3   0       20.65       21.13      0.76 o 
  11   3   0       53.04       60.56      1.30 o 
  12   3   0       81.14       85.28      2.12 o 
   0   4   0       97.58       84.02      1.03 o 
   1   4   0       76.75       83.98      0.64 o 
   2   4   0       34.68       37.72      0.38 o 
   3   4   0      788.72      816.13      4.20 o 
   4   4   0      462.07      553.07      3.09 o 
   5   4   0       22.67       20.84      0.41 o 
   6   4   0       29.94       29.59      0.64 o 
   7   4   0      920.78      866.25      5.29 o 
   8   4   0       66.19       72.24      1.04 o 
   9   4   0       22.82       24.64      0.73 o 
  10   4   0        0.56        0.83      0.43 o 
  11   4   0        0.01        0.48      0.47 o 
  12   4   0       17.66       19.78      1.12 o 
   1   5   0     1657.36     1756.50      8.86 o 
   2   5   0       40.00       36.59      0.43 o 
   3   5   0      147.41      140.13      0.98 o 
   4   5   0       36.05       20.53      0.37 o 
   5   5   0      239.71      204.86      1.37 o 
   6   5   0      743.16      694.72      3.98 o 
   7   5   0       40.27       31.94      0.72 o 
   8   5   0       22.31       23.81      0.63 o 
   9   5   0       24.96       24.73      0.98 o 
  10   5   0        4.75        5.42      0.56 o 
  11   5   0        0.00       -0.34      0.47 o 
   0   6   0      273.46      367.24      2.91 o 
   1   6   0      250.41      258.49      1.53 o 
   2   6   0      315.33      328.98      1.87 o 
   3   6   0       32.66       30.20      0.44 o 
   4   6   0       32.22       27.70      0.43 o 
   5   6   0      283.11      260.38      1.74 o 
   6   6   0       44.90       43.99      0.66 o 
   7   6   0       29.97       25.17      0.59 o 
   8   6   0        7.35        8.11      0.47 o 
   9   6   0        0.24        0.31      0.37 o 
  10   6   0       39.19       41.03      1.07 o 
  11   6   0        4.56        4.70      0.65 o 
   1   7   0      177.00      200.83      1.33 o 
   2   7   0        0.64        1.98      0.17 o 
   3   7   0      105.41      113.02      0.90 o 
   4   7   0        0.46        0.70      0.18 o 
   5   7   0      110.40       82.44      0.90 o 
   6   7   0       30.63       29.28      0.69 o 
   7   7   0      132.84      116.05      1.35 o 
   8   7   0       17.67       15.00      0.63 o 
   9   7   0       43.46       47.19      1.15 o 
  10   7   0       13.61       14.49      0.80 o 
  11   7   0        6.00        6.62      0.73 o 
   0   8   0      163.03      153.04      1.96 o 
   1   8   0       12.94       14.05      0.31 o 
   2   8   0       51.56       53.09      0.62 o 
   3   8   0       17.07       19.11      0.37 o 
   4   8   0      163.15      182.59      1.38 o 
   5   8   0       38.18       32.04      0.67 o 
   6   8   0       46.95       40.81      0.73 o 
   7   8   0       34.62       39.79      0.84 o 
   8   8   0       39.30       40.69      1.05 o 
   9   8   0        4.06        5.30      0.60 o 
  10   8   0       26.88       36.23      1.23 o 
  11   8   0       29.68       30.82      1.15 o 
   1   9   0       30.31       23.29      0.42 o 
   2   9   0        6.11        6.83      0.30 o 
   3   9   0       29.03       31.21      0.49 o 
   4   9   0       84.20      124.98      1.17 o 
   5   9   0        9.26       10.32      0.42 o 
   6   9   0      174.09      153.04      1.58 o 
   7   9   0        2.79        1.77      0.39 o 
   8   9   0        9.09       10.47      0.70 o 
   9   9   0        0.63        0.00      0.45 o 
  10   9   0       31.83       34.88      1.36 o 
   0  10   0      300.96      261.81      2.66 o 
   1  10   0      729.69      732.03      3.87 o 
   2  10   0      246.09      230.74      1.68 o 
   3  10   0       28.52       14.70      0.42 o 
   4  10   0      142.68      122.60      1.31 o 
   5  10   0        0.20        0.24      0.28 o 
   6  10   0        0.46       -0.34      0.31 o 
   7  10   0        1.11        1.03      0.43 o 
   8  10   0        0.43        0.99      0.51 o 
   9  10   0       19.66       21.40      1.02 o 
  10  10   0        0.03       -0.73      0.57 o 
   1  11   0        0.06        0.76      0.26 o 
   2  11   0       93.51       77.77      0.93 o 
   3  11   0       77.77       69.83      0.94 o 
   4  11   0        7.24        8.97      0.48 o 
   5  11   0       67.94       66.69      1.08 o 
   6  11   0        1.14        1.74      0.44 o 
   7  11   0      142.00      149.65      2.07 o 
   8  11   0       19.56       18.53      0.85 o 
   9  11   0        1.60        1.19      0.61 o 
   0  12   0      820.67      800.66      8.51 o 
   1  12   0       26.12       21.53      0.65 o 
   2  12   0       66.01       66.18      0.95 o 
   3  12   0        9.42        7.87      0.48 o 
   4  12   0       82.21       67.51      1.21 o 
   5  12   0        0.40       -0.10      0.38 o 
   6  12   0        3.94        5.97      0.59 o 
   7  12   0       22.46       22.15      0.89 o 
   8  12   0        7.44       12.01      0.88 o 
   9  12   0        6.95        5.47      0.81 o 
   1  13   0       21.58       20.53      0.65 o 
   2  13   0       73.07       75.79      1.11 o 
   3  13   0        7.36        7.16      0.51 o 
   4  13   0       59.27       52.18      1.07 o 
   5  13   0        0.00        0.20      0.44 o 
   6  13   0        3.93        4.83      0.60 o 
   7  13   0        0.06        0.59      0.56 o 
   8  13   0        1.73        1.85      0.64 o 
   0  14   0       38.66       46.54      1.30 o 
   1  14   0        6.44        4.80      0.46 o 
   2  14   0        1.67        0.66      0.41 o 
   3  14   0       37.60       32.68      0.86 o 
   4  14   0       19.49       26.76      0.94 o 
   5  14   0        5.21        6.05      0.63 o 
   6  14   0        6.48        6.11      0.72 o 
   7  14   0       52.25       60.66      1.67 o 
   1  15   0        4.09        3.48      0.51 o 
   2  15   0        0.38        1.10      0.45 o 
   3  15   0       78.29       90.31      1.62 o 
   4  15   0      134.84      155.71      2.23 o 
   5  15   0       29.91       35.15      1.36 o 
   6  15   0       16.09       13.44      0.94 o 
   0  16   0        9.20       12.18      1.20 o 
   1  16   0       15.57       21.59      0.91 o 
   2  16   0        4.88        4.72      0.60 o 
   3  16   0       80.12       91.28      2.27 o 
   4  16   0       47.88       52.59      1.47 o 
   5  16   0        0.03       -0.18      0.59 o 
   1  17   0       25.91       26.65      1.17 o 
   2  17   0        2.85        2.41      0.75 o 
   3  17   0        3.16        2.84      0.78 o 
   1   1   1     2626.57     2825.34     12.40 o 
   2   1   1      854.58      870.91      3.22 o 
   3   1   1       49.35       40.36      0.28 o 
   4   1   1      282.99      315.57      1.30 o 
   5   1   1      577.53      619.89      2.46 o 
   6   1   1      224.51      219.77      1.11 o 
   7   1   1        1.85        3.65      0.19 o 
   8   1   1       95.50       77.53      0.68 o 
   9   1   1        7.31        7.74      0.31 o 
  10   1   1       15.68       16.40      0.45 o 
  11   1   1        9.18       11.68      0.46 o 
  12   1   1       84.40       85.76      1.25 o 
   0   2   1      681.19      740.17      4.42 o 
   1   2   1     1714.80     1721.17      6.74 o 
   2   2   1      215.51      219.57      0.92 o 
   3   2   1      523.68      557.74      2.13 o 
   4   2   1      204.25      242.75      1.05 o 
   5   2   1      582.94      584.65      2.23 o 
   6   2   1        5.63        2.37      0.14 o 
   7   2   1        0.51        0.76      0.15 o 
   8   2   1        8.85        9.60      0.31 o 
   9   2   1       13.61        9.42      0.34 o 
  10   2   1        7.15        4.49      0.37 o 
  11   2   1       13.37       11.12      0.47 o 
  12   2   1       20.74       22.94      0.77 o 
   1   3   1       41.74       57.45      0.34 o 
   2   3   1     1666.50     1859.56      6.87 o 
   3   3   1      248.78      272.99      1.09 o 
   4   3   1       23.63       32.80      0.30 o 
   5   3   1        0.70        0.23      0.11 o 
   6   3   1       25.26       22.83      0.30 o 
   7   3   1       37.11       31.98      0.43 o 
   8   3   1      187.87      179.03      1.17 o 
   9   3   1       28.05       25.65      0.50 o 
  10   3   1       81.47       88.76      0.96 o 
  11   3   1        2.59        1.91      0.34 o 
  12   3   1       21.44       22.50      0.78 o 
   0   4   1        1.85        4.48      0.18 o 
   1   4   1     2100.92     2146.39      7.59 o 
   2   4   1       76.39       71.06      0.39 o 
   3   4   1      646.26      601.85      2.28 o 
   4   4   1      184.50      177.74      0.84 o 
   5   4   1       23.86       18.85      0.25 o 
   6   4   1      539.63      467.31      1.96 o 
   7   4   1        6.96        7.66      0.26 o 
   8   4   1        9.12        8.61      0.31 o 
   9   4   1        6.55        5.80      0.32 o 
  10   4   1        3.33        5.77      0.35 o 
  11   4   1       25.52       26.54      0.66 o 
   1   5   1       79.90       92.60      0.50 o 
   2   5   1      691.80      672.10      2.43 o 
   3   5   1      133.64      144.20      0.73 o 
   4   5   1       49.18       45.79      0.38 o 
   5   5   1      531.26      489.06      1.98 o 
   6   5   1      492.62      470.84      2.03 o 
   7   5   1      310.65      282.81      1.56 o 
   8   5   1        4.71        4.61      0.28 o 
   9   5   1        3.57        3.59      0.30 o 
  10   5   1        1.08        2.42      0.30 o 
  11   5   1       17.46       16.83      0.63 o 
   0   6   1      256.33      239.00      1.46 o 
   1   6   1       14.45       25.90      0.25 o 
   2   6   1     2527.61     2677.54      9.05 o 
   3   6   1        2.00        4.51      0.15 o 
   4   6   1      219.99      207.18      1.02 o 
   5   6   1      363.18      315.27      1.41 o 
   6   6   1      357.34      325.40      1.65 o 
   7   6   1        1.83        2.00      0.22 o 
   8   6   1       42.61       41.77      0.61 o 
   9   6   1        2.94        0.42      0.24 o 
  10   6   1        1.06        1.04      0.28 o 
  11   6   1        0.73        0.45      0.38 o 
   1   7   1        5.34        7.13      0.16 o 
   2   7   1      219.41      250.28      1.10 o 
   3   7   1       22.53       26.28      0.30 o 
   4   7   1       77.98       68.00      0.51 o 
   5   7   1       29.78       31.30      0.37 o 
   6   7   1      722.08      690.81      3.14 o 
   7   7   1       35.61       36.42      0.57 o 
   8   7   1        0.03        0.27      0.22 o 
   9   7   1       84.61       90.72      0.95 o 
  10   7   1       50.92       58.24      0.91 o 
  11   7   1        2.01        2.24      0.49 o 
   0   8   1      291.70      281.00      1.81 o 
   1   8   1      103.57      103.34      0.61 o 
   2   8   1       94.04       77.27      0.54 o 
   3   8   1       64.24       57.54      0.46 o 
   4   8   1       23.90       25.75      0.35 o 
   5   8   1       53.16       65.10      0.61 o 
   6   8   1      329.28      283.08      1.69 o 
   7   8   1       20.31       18.95      0.43 o 
   8   8   1        4.59        5.03      0.31 o 
   9   8   1       78.22       79.94      1.14 o 
  10   8   1        0.25        0.41      0.35 o 
   1   9   1        9.33        7.14      0.21 o 
   2   9   1      285.89      247.96      1.12 o 
   3   9   1        9.01       12.35      0.25 o 
   4   9   1       65.04       61.22      0.57 o 
   5   9   1       48.75       32.98      0.50 o 
   6   9   1        3.73        7.59      0.32 o 
   7   9   1        0.31        0.55      0.22 o 
   8   9   1        0.00       -0.34      0.23 o 
   9   9   1       22.58       26.16      0.66 o 
  10   9   1       25.78       28.33      0.75 o 
   0  10   1      160.82      152.02      1.27 o 
   1  10   1      983.50      920.54      3.68 o 
   2  10   1       23.66       27.58      0.36 o 
   3  10   1       37.78       50.86      0.53 o 
   4  10   1        7.87        8.23      0.29 o 
   5  10   1      183.51      144.67      1.10 o 
   6  10   1        0.16        0.35      0.21 o 
   7  10   1       17.66       18.61      0.46 o 
   8  10   1       11.09       11.03      0.44 o 
   9  10   1       44.07       41.43      0.81 o 
  10  10   1        0.43       -0.60      0.40 o 
   1  11   1      739.31      717.99      3.16 o 
   2  11   1       51.36       43.05      0.51 o 
   3  11   1      177.74      154.74      1.04 o 
   4  11   1       91.90       64.90      0.73 o 
   5  11   1       17.98       14.42      0.40 o 
   6  11   1        0.18        0.02      0.22 o 
   7  11   1        0.95        0.45      0.24 o 
   8  11   1       52.44       56.03      0.96 o 
   9  11   1        0.78        0.42      0.41 o 
   0  12   1      158.85      140.28      1.43 o 
   1  12   1        3.45        3.46      0.25 o 
   2  12   1       11.79        9.13      0.30 o 
   3  12   1       24.67       18.36      0.43 o 
   4  12   1       34.29       34.26      0.58 o 
   5  12   1        3.16        1.93      0.27 o 
   6  12   1       15.12       18.61      0.49 o 
   7  12   1       26.24       24.47      0.68 o 
   8  12   1        0.87        0.39      0.38 o 
   1  13   1       13.62       13.19      0.38 o 
   2  13   1        1.56        2.98      0.28 o 
   3  13   1        3.41        4.16      0.31 o 
   4  13   1       17.21       13.90      0.43 o 
   5  13   1        0.18       -0.26      0.27 o 
   6  13   1        2.59        1.74      0.31 o 
   7  13   1       28.55       38.07      0.84 o 
   8  13   1       11.80       13.79      0.66 o 
   0  14   1       90.85       92.64      1.97 o 
   1  14   1        0.12       -0.17      0.25 o 
   2  14   1        0.72        0.47      0.27 o 
   3  14   1       11.32        7.36      0.37 o 
   4  14   1        8.95       10.85      0.43 o 
   5  14   1       40.25       43.12      0.85 o 
   6  14   1        1.85        0.53      0.35 o 
   7  14   1        4.55        3.48      0.50 o 
   1  15   1       28.57       30.18      0.65 o 
   2  15   1       46.24       46.46      0.85 o 
   3  15   1        4.15        5.07      0.38 o 
   4  15   1        0.03        0.23      0.31 o 
   5  15   1        0.38        0.70      0.38 o 
   6  15   1       18.85       20.37      0.78 o 
   0  16   1      170.00      167.13      2.16 o 
   1  16   1       18.48       20.72      0.71 o 
   2  16   1        6.56        9.34      0.53 o 
   3  16   1       41.18       45.05      1.03 o 
   4  16   1        3.52        4.50      0.48 o 
   5  16   1       42.96       46.29      1.05 o 
   1  17   1        0.16        0.14      0.44 o 
   2  17   1        2.34        0.62      0.49 o 
   3  17   1        6.36        7.70      0.67 o 
   0   0   2    45106.07    39242.06    827.94 o 
   1   0   2        4.48        6.48      0.23 o 
   2   0   2      655.45      711.96      4.26 o 
   3   0   2      419.59      478.75      2.57 o 
   4   0   2     1154.79     1127.85      5.94 o 
   5   0   2       19.91       23.10      0.39 o 
   6   0   2       15.38       14.48      0.35 o 
   7   0   2      249.42      251.36      2.07 o 
   8   0   2        3.54        2.87      0.37 o 
   9   0   2        1.46        2.23      0.43 o 
  10   0   2       27.23       25.70      0.98 o 
  11   0   2        4.41        3.49      0.61 o 
  12   0   2       43.47       50.04      1.39 o 
   1   1   2      931.10     1045.48      5.34 o 
   2   1   2      327.56      336.62      1.41 o 
   3   1   2       64.15       66.98      0.41 o 
   4   1   2      374.01      374.97      1.59 o 
   5   1   2      290.92      286.89      1.30 o 
   6   1   2        1.31        2.62      0.15 o 
   7   1   2       32.77       35.18      0.42 o 
   8   1   2      109.89      100.67      0.85 o 
   9   1   2       24.04       20.66      0.50 o 
  10   1   2        1.87        2.44      0.35 o 
  11   1   2        8.72        8.49      0.51 o 
  12   1   2        0.08       -0.06      0.40 o 
   0   2   2       76.01       92.19      0.85 o 
   1   2   2     1873.88     2069.57      9.11 o 
   2   2   2       44.11       37.93      0.33 o 
   3   2   2      545.29      620.27      2.46 o 
   4   2   2      149.10      176.42      0.89 o 
   5   2   2       64.36       60.34      0.44 o 
   6   2   2        3.93        4.45      0.17 o 
   7   2   2       94.49       88.49      0.69 o 
   8   2   2      299.64      281.36      1.74 o 
   9   2   2       13.60       14.61      0.40 o 
  10   2   2       11.12       13.47      0.46 o 
  11   2   2       21.79       26.41      0.73 o 
   1   3   2      529.11      492.00      2.13 o 
   2   3   2       62.46       60.01      0.37 o 
   3   3   2      132.58      106.02      0.58 o 
   4   3   2       12.98       25.17      0.29 o 
   5   3   2       19.88       16.72      0.29 o 
   6   3   2       29.49       26.20      0.34 o 
   7   3   2      367.92      338.66      1.78 o 
   8   3   2        3.03        4.97      0.28 o 
   9   3   2       14.96       13.15      0.46 o 
  10   3   2       18.30       18.33      0.50 o 
  11   3   2       46.44       53.31      1.00 o 
   0   4   2      133.91      138.66      0.96 o 
   1   4   2       28.80       34.29      0.27 o 
   2   4   2       31.34       38.15      0.32 o 
   3   4   2      540.19      565.43      2.25 o 
   4   4   2      246.63      286.24      1.34 o 
   5   4   2       15.73       14.43      0.26 o 
   6   4   2       11.18       11.49      0.28 o 
   7   4   2      721.30      690.74      3.33 o 
   8   4   2       44.83       49.38      0.64 o 
   9   4   2       16.71       17.34      0.47 o 
  10   4   2        0.30        0.80      0.29 o 
  11   4   2        0.04        0.00      0.39 o 
   1   5   2      838.80      866.79      3.44 o 
   2   5   2       17.70       18.49      0.24 o 
   3   5   2      120.32      118.43      0.65 o 
   4   5   2       34.33       27.10      0.32 o 
   5   5   2      144.09      123.84      0.79 o 
   6   5   2      598.67      570.55      2.67 o 
   7   5   2       28.86       23.49      0.45 o 
   8   5   2       16.44       18.79      0.46 o 
   9   5   2       17.03       14.78      0.46 o 
  10   5   2        4.85        5.34      0.39 o 
  11   5   2        0.06        0.30      0.41 o 
   0   6   2      112.48      146.13      1.11 o 
   1   6   2      168.52      176.41      0.92 o 
   2   6   2      218.96      221.72      1.04 o 
   3   6   2       30.57       31.49      0.33 o 
   4   6   2       17.38       15.45      0.26 o 
   5   6   2      217.26      208.10      1.11 o 
   6   6   2       31.12       31.73      0.47 o 
   7   6   2       27.27       23.24      0.46 o 
   8   6   2        5.74        5.23      0.33 o 
   9   6   2        0.29        0.24      0.26 o 
  10   6   2       30.85       32.30      0.73 o 
  11   6   2        3.67        3.52      0.48 o 
   1   7   2      120.59      134.07      0.74 o 
   2   7   2        0.08        1.01      0.13 o 
   3   7   2       69.69       77.61      0.55 o 
   4   7   2        0.59        1.07      0.15 o 
   5   7   2      102.09       84.43      0.72 o 
   6   7   2       26.92       26.61      0.45 o 
   7   7   2      104.85       93.71      0.91 o 
   8   7   2       13.56       11.12      0.41 o 
   9   7   2       35.18       39.95      0.69 o 
  10   7   2       11.98       12.39      0.61 o 
   0   8   2       96.55       96.94      0.94 o 
   1   8   2        5.36        6.10      0.18 o 
   2   8   2       31.67       33.28      0.37 o 
   3   8   2       13.48       14.56      0.27 o 
   4   8   2      104.35      119.66      0.84 o 
   5   8   2       33.08       28.94      0.45 o 
   6   8   2       44.10       37.80      0.53 o 
   7   8   2       26.62       29.96      0.61 o 
   8   8   2       31.25       32.33      0.65 o 
   9   8   2        3.92        5.25      0.41 o 
  10   8   2       21.75       28.56      0.80 o 
   1   9   2       43.40       38.81      0.40 o 
   2   9   2        5.45        6.54      0.22 o 
   3   9   2       18.65       19.08      0.34 o 
   4   9   2       59.08       86.34      0.76 o 
   5   9   2        2.26        2.86      0.27 o 
   6   9   2      130.69      113.77      1.08 o 
   7   9   2        2.39        2.00      0.31 o 
   8   9   2        8.51        9.66      0.46 o 
   9   9   2        0.14       -0.12      0.33 o 
  10   9   2       28.99       33.60      0.87 o 
   0  10   2      206.49      192.24      1.52 o 
   1  10   2      569.46      571.06      2.68 o 
   2  10   2      189.13      180.59      1.17 o 
   3  10   2       27.60       17.72      0.37 o 
   4  10   2       99.88       86.68      0.83 o 
   5  10   2        0.13        0.04      0.24 o 
   6  10   2        0.13        0.32      0.27 o 
   7  10   2        1.26        1.27      0.30 o 
   8  10   2        0.51        1.17      0.35 o 
   9  10   2       16.99       16.61      0.65 o 
   1  11   2        0.36        0.60      0.20 o 
   2  11   2       77.39       67.26      0.73 o 
   3  11   2       61.10       59.62      0.69 o 
   4  11   2        4.70        6.41      0.34 o 
   5  11   2       55.59       52.27      0.74 o 
   6  11   2        1.47        2.38      0.33 o 
   7  11   2      117.70      121.60      1.26 o 
   8  11   2       16.74       16.11      0.61 o 
   9  11   2        1.35        0.94      0.44 o 
   0  12   2      650.14      631.22      4.68 o 
   1  12   2       26.27       22.43      0.48 o 
   2  12   2       54.04       54.24      0.68 o 
   3  12   2        5.88        4.98      0.33 o 
   4  12   2       65.26       58.20      0.80 o 
   5  12   2        0.68        0.55      0.29 o 
   6  12   2        3.10        3.36      0.38 o 
   7  12   2       20.58       20.68      0.63 o 
   8  12   2        7.31       10.85      0.64 o 
   1  13   2       13.03       12.89      0.61 o 
   2  13   2       53.18       56.72      0.75 o 
   3  13   2        3.99        4.47      0.35 o 
   4  13   2       50.61       47.54      0.76 o 
   5  13   2        0.07        0.19      0.30 o 
   6  13   2        2.88        1.98      0.37 o 
   7  13   2        0.07        0.16      0.37 o 
   0  14   2       38.09       43.00      1.23 o 
   1  14   2        5.49        5.24      0.35 o 
   2  14   2        0.85        1.33      0.30 o 
   3  14   2       29.50       25.04      0.58 o 
   4  14   2       14.23       20.44      0.60 o 
   5  14   2        4.19        4.48      0.42 o 
   6  14   2        4.32        4.00      0.46 o 
   1  15   2        3.95        2.90      0.36 o 
   2  15   2        0.19        0.29      0.31 o 
   3  15   2       66.83       75.84      1.06 o 
   4  15   2      114.90      131.73      1.51 o 
   5  15   2       28.43       31.52      0.85 o 
   0  16   2        8.62        9.96      0.85 o 
   1  16   2       13.52       17.85      0.70 o 
   2  16   2        4.53        3.29      0.49 o 
   3  16   2       66.41       76.00      1.21 o 
   4  16   2       44.12       49.29      1.05 o 
   1  17   2       21.26       20.46      0.77 o 
   1   1   3      844.17      989.16      5.55 o 
   2   1   3      176.90      190.21      1.22 o 
   3   1   3       21.93       23.03      0.28 o 
   4   1   3       88.06       87.92      0.61 o 
   5   1   3      272.85      289.76      1.39 o 
   6   1   3       93.43       88.47      0.65 o 
   7   1   3        0.10        0.28      0.18 o 
   8   1   3       77.61       71.74      0.86 o 
   9   1   3        5.87        7.19      0.35 o 
  10   1   3        9.73        8.62      0.46 o 
  11   1   3        8.12        9.94      0.61 o 
   0   2   3      102.15      154.86      2.01 o 
   1   2   3      380.16      414.52      2.50 o 
   2   2   3       66.74       54.78      0.52 o 
   3   2   3       94.64       87.50      0.59 o 
   4   2   3      100.34      110.23      0.68 o 
   5   2   3      291.01      278.46      1.32 o 
   6   2   3        5.00        4.64      0.21 o 
   7   2   3        0.85        0.53      0.19 o 
   8   2   3        7.00        7.26      0.33 o 
   9   2   3        8.13        6.84      0.36 o 
  10   2   3        3.48        2.06      0.40 o 
  11   2   3        7.98        7.62      0.60 o 
   1   3   3       31.45       36.31      0.40 o 
   2   3   3      409.94      424.70      2.22 o 
   3   3   3       96.14       99.52      0.66 o 
   4   3   3       13.97       16.03      0.26 o 
   5   3   3        0.11        0.05      0.13 o 
   6   3   3       15.37       16.25      0.33 o 
   7   3   3       24.99       23.93      0.42 o 
   8   3   3      102.86      100.45      0.98 o 
   9   3   3       17.73       19.05      0.50 o 
  10   3   3       57.94       63.84      1.08 o 
  11   3   3        1.24        1.37      0.50 o 
   0   4   3        6.78        6.07      0.23 o 
   1   4   3      830.80      836.95      3.77 o 
   2   4   3       25.83       28.46      0.35 o 
   3   4   3      216.95      186.92      1.07 o 
   4   4   3       85.40       78.31      0.57 o 
   5   4   3       14.59       14.70      0.27 o 
   6   4   3      324.26      296.38      1.68 o 
   7   4   3        1.38        2.01      0.24 o 
   8   4   3        9.67        9.43      0.38 o 
   9   4   3        4.34        3.30      0.33 o 
  10   4   3        2.95        5.04      0.47 o 
  11   4   3       19.27       19.96      0.86 o 
   1   5   3       45.76       57.19      0.46 o 
   2   5   3      258.08      253.89      1.29 o 
   3   5   3       51.85       52.46      0.48 o 
   4   5   3       27.75       25.13      0.35 o 
   5   5   3      313.63      296.75      1.67 o 
   6   5   3      313.66      306.22      1.83 o 
   7   5   3      200.89      185.02      1.40 o 
   8   5   3        3.69        3.60      0.31 o 
   9   5   3        1.55        1.42      0.33 o 
  10   5   3        0.99        2.08      0.42 o 
  11   5   3       12.70       13.00      0.78 o 
   0   6   3       91.15       88.20      0.87 o 
   1   6   3        2.15        4.07      0.18 o 
   2   6   3     1208.99     1243.52      5.19 o 
   3   6   3       13.84       15.73      0.28 o 
   4   6   3      102.60       92.41      0.63 o 
   5   6   3      227.65      207.82      1.29 o 
   6   6   3      228.41      218.31      1.43 o 
   7   6   3        0.89        1.06      0.26 o 
   8   6   3       22.56       22.46      0.55 o 
   9   6   3        1.26        0.77      0.35 o 
  10   6   3        0.99        0.80      0.40 o 
   1   7   3        2.99        2.52      0.18 o 
   2   7   3       65.62       72.73      0.61 o 
   3   7   3       14.43       16.99      0.30 o 
   4   7   3       24.31       22.14      0.33 o 
   5   7   3       13.66       16.18      0.35 o 
   6   7   3      440.71      428.12      2.30 o 
   7   7   3       26.59       29.02      0.50 o 
   8   7   3        0.28        0.49      0.31 o 
   9   7   3       54.86       57.39      1.00 o 
  10   7   3       36.43       41.17      0.93 o 
   0   8   3      144.92      135.77      1.27 o 
   1   8   3       27.73       28.27      0.40 o 
   2   8   3       46.39       38.54      0.48 o 
   3   8   3       53.37       47.56      0.56 o 
   4   8   3       11.12       11.72      0.29 o 
   5   8   3       39.16       46.53      0.57 o 
   6   8   3      217.74      193.24      1.37 o 
   7   8   3       16.45       15.93      0.42 o 
   8   8   3        2.28        2.01      0.27 o 
   9   8   3       52.30       53.27      0.97 o 
  10   8   3        0.01        0.19      0.45 o 
   1   9   3        8.49        7.68      0.29 o 
   2   9   3      172.94      160.50      1.15 o 
   3   9   3        5.39        7.93      0.30 o 
   4   9   3       43.30       41.53      0.52 o 
   5   9   3       43.78       33.56      0.61 o 
   6   9   3        2.26        3.58      0.27 o 
   7   9   3        0.15       -0.16      0.24 o 
   8   9   3        0.00        0.53      0.27 o 
   9   9   3       15.42       20.00      0.85 o 
   0  10   3      155.70      151.69      1.89 o 
   1  10   3      567.54      540.62      2.93 o 
   2  10   3       12.58       13.77      0.38 o 
   3  10   3       20.78       29.26      0.52 o 
   4  10   3        9.63       10.95      0.33 o 
   5  10   3      124.10      104.37      0.94 o 
   6  10   3        0.12        0.31      0.23 o 
   7  10   3       12.02       11.28      0.51 o 
   8  10   3        8.53        8.75      0.54 o 
   9  10   3       30.85       28.86      0.86 o 
   1  11   3      481.46      473.44      3.04 o 
   2  11   3       18.81       17.41      0.44 o 
   3  11   3      110.07      103.54      1.00 o 
   4  11   3       56.62       42.63      0.66 o 
   5  11   3        9.93        8.28      0.34 o 
   6  11   3        0.35        0.44      0.25 o 
   7  11   3        0.49        0.24      0.30 o 
   8  11   3       43.14       44.73      1.14 o 
   0  12   3      105.60       96.79      1.50 o 
   1  12   3        5.04        5.10      0.36 o 
   2  12   3        4.92        3.04      0.31 o 
   3  12   3       27.77       21.48      0.54 o 
   4  12   3       19.84       20.38      0.60 o 
   5  12   3        2.68        2.75      0.29 o 
   6  12   3        9.89       13.11      0.52 o 
   7  12   3       14.43       12.65      0.60 o 
   8  12   3        0.12        0.71      0.46 o 
   1  13   3       10.05       10.38      0.45 o 
   2  13   3        1.29        1.90      0.32 o 
   3  13   3        2.11        2.31      0.35 o 
   4  13   3       10.71        8.77      0.50 o 
   5  13   3        0.00       -0.19      0.33 o 
   6  13   3        2.14        0.83      0.42 o 
   7  13   3       25.26       32.62      0.98 o 
   0  14   3       57.41       56.76      1.26 o 
   1  14   3        0.05       -0.17      0.31 o 
   2  14   3        0.59        0.43      0.34 o 
   3  14   3        5.07        2.17      0.41 o 
   4  14   3        5.33        5.92      0.50 o 
   5  14   3       28.00       30.00      0.81 o 
   6  14   3        0.86        0.86      0.47 o 
   1  15   3       27.41       29.66      0.75 o 
   2  15   3       26.74       26.30      0.80 o 
   3  15   3        2.09        1.98      0.43 o 
   4  15   3        0.03        0.03      0.42 o 
   0  16   3      117.51      123.17      2.79 o 
   1  16   3       16.93       19.66      0.76 o 
   2  16   3        5.16        7.41      0.59 o 
   3  16   3       26.11       29.45      0.89 o 
   0   0   4     9443.46    10263.17    122.72 o 
   1   0   4       10.12       13.25      0.36 o 
   2   0   4      174.61      180.08      1.74 o 
   3   0   4      136.57      154.18      1.51 o 
   4   0   4      340.42      337.41      2.78 o 
   5   0   4       19.53       18.93      0.65 o 
   6   0   4       12.94       11.80      0.45 o 
   7   0   4      135.63      141.65      1.77 o 
   8   0   4        1.90        0.62      0.37 o 
   9   0   4        0.01        0.09      0.45 o 
  10   0   4       11.19       11.24      0.85 o 
  11   0   4        5.49        5.91      0.89 o 
   1   1   4      325.13      358.77      2.23 o 
   2   1   4       95.75       99.34      0.89 o 
   3   1   4       32.75       34.18      0.43 o 
   4   1   4      145.60      136.41      1.01 o 
   5   1   4       78.99       79.44      0.74 o 
   6   1   4        0.01        0.01      0.17 o 
   7   1   4       13.37       13.52      0.39 o 
   8   1   4       60.68       59.71      0.81 o 
   9   1   4       19.08       19.11      0.66 o 
  10   1   4        2.10        2.92      0.44 o 
   0   2   4       12.24       16.51      0.49 o 
   1   2   4      470.15      512.91      3.65 o 
   2   2   4        6.17        5.62      0.26 o 
   3   2   4      153.65      164.71      1.14 o 
   4   2   4       57.60       66.21      0.61 o 
   5   2   4       26.88       26.49      0.43 o 
   6   2   4        0.20        0.15      0.18 o 
   7   2   4       40.53       40.87      0.67 o 
   8   2   4      163.31      165.55      1.48 o 
   9   2   4        5.11        5.41      0.45 o 
  10   2   4        6.14        7.02      0.58 o 
   1   3   4      107.55      101.32      0.91 o 
   2   3   4       22.22       21.91      0.43 o 
   3   3   4       32.64       27.38      0.40 o 
   4   3   4        1.67        4.35      0.21 o 
   5   3   4        1.64        1.57      0.21 o 
   6   3   4       29.08       27.97      0.47 o 
   7   3   4      210.92      202.44      1.49 o 
   8   3   4        1.29        1.50      0.32 o 
   9   3   4        7.28        6.36      0.48 o 
  10   3   4       12.67       13.20      0.71 o 
   0   4   4       76.41       80.15      1.05 o 
   1   4   4       10.38       13.52      0.27 o 
   2   4   4       29.59       32.61      0.52 o 
   3   4   4      174.40      173.95      1.17 o 
   4   4   4       67.02       74.70      0.74 o 
   5   4   4        8.00        8.02      0.32 o 
   6   4   4        0.30        0.45      0.22 o 
   7   4   4      368.03      352.90      2.34 o 
   8   4   4       14.83       16.08      0.53 o 
   9   4   4        8.11        8.97      0.54 o 
  10   4   4        0.13        1.21      0.46 o 
   1   5   4      237.70      246.77      1.48 o 
   2   5   4       19.51       22.97      0.45 o 
   3   5   4       75.43       73.30      0.72 o 
   4   5   4       18.70       18.33      0.39 o 
   5   5   4       55.89       53.15      0.66 o 
   6   5   4      365.17      357.99      2.49 o 
   7   5   4       13.56       12.41      0.42 o 
   8   5   4        5.24        6.95      0.42 o 
   9   5   4        6.51        5.60      0.44 o 
  10   5   4        4.41        5.85      0.57 o 
   0   6   4       12.35       17.21      0.52 o 
   1   6   4       55.92       57.00      0.73 o 
   2   6   4       84.31       81.55      0.68 o 
   3   6   4       12.25       13.63      0.36 o 
   4   6   4        7.19        7.74      0.33 o 
   5   6   4      116.28      115.59      1.13 o 
   6   6   4       15.92       17.33      0.51 o 
   7   6   4       17.66       14.79      0.56 o 
   8   6   4        2.77        2.50      0.33 o 
   9   6   4        0.52        0.14      0.37 o 
  10   6   4       16.48       18.59      0.85 o 
   1   7   4       47.21       48.65      0.58 o 
   2   7   4        2.39        3.67      0.24 o 
   3   7   4       23.48       26.63      0.53 o 
   4   7   4        0.63        0.68      0.25 o 
   5   7   4       79.51       72.58      0.88 o 
   6   7   4       18.06       19.01      0.55 o 
   7   7   4       55.28       50.63      0.90 o 
   8   7   4        6.76        6.20      0.40 o 
   9   7   4       19.24       21.92      0.70 o 
   0   8   4       35.95       41.00      0.72 o 
   1   8   4        0.17        0.43      0.18 o 
   2   8   4        9.19       10.79      0.35 o 
   3   8   4        9.92       11.33      0.39 o 
   4   8   4       34.60       42.00      0.68 o 
   5   8   4       21.72       21.75      0.59 o 
   6   8   4       32.57       29.78      0.67 o 
   7   8   4       12.38       15.34      0.59 o 
   8   8   4       16.77       15.45      0.65 o 
   9   8   4        3.59        4.16      0.52 o 
   1   9   4       50.68       49.58      0.62 o 
   2   9   4        1.49        2.64      0.22 o 
   3   9   4        6.70        6.05      0.35 o 
   4   9   4       18.96       28.59      0.61 o 
   5   9   4        0.42       -0.01      0.30 o 
   6   9   4       57.57       53.00      0.94 o 
   7   9   4        1.28        1.19      0.38 o 
   8   9   4        6.03        6.84      0.58 o 
   9   9   4        0.11        0.33      0.47 o 
   0  10   4       96.24       99.79      1.38 o 
   1  10   4      288.20      295.90      1.98 o 
   2  10   4      102.54      101.13      1.01 o 
   3  10   4       17.83       15.00      0.41 o 
   4  10   4       43.32       42.28      0.78 o 
   5  10   4        0.06       -0.30      0.31 o 
   6  10   4        0.00        0.71      0.36 o 
   7  10   4        1.91        1.51      0.41 o 
   8  10   4        0.58        0.75      0.46 o 
   1  11   4        0.65        1.30      0.27 o 
   2  11   4       53.08       49.13      0.76 o 
   3  11   4       33.50       36.40      0.66 o 
   4  11   4        1.65        2.00      0.28 o 
   5  11   4       29.51       28.39      0.71 o 
   6  11   4        1.76        2.46      0.42 o 
   7  11   4       70.06       75.54      1.21 o 
   0  12   4      351.51      363.44      3.64 o 
   1  12   4       23.78       19.70      0.56 o 
   2  12   4       31.58       33.20      0.82 o 
   3  12   4        1.48        0.94      0.30 o 
   4  12   4       35.14       32.80      0.67 o 
   5  12   4        1.30        1.14      0.38 o 
   6  12   4        1.59        1.60      0.45 o 
   7  12   4       15.17       16.71      0.78 o 
   1  13   4        3.06        3.55      0.41 o 
   2  13   4       20.97       23.39      0.67 o 
   3  13   4        0.39        0.36      0.31 o 
   4  13   4       33.06       33.63      0.77 o 
   5  13   4        0.41        0.46      0.39 o 
   6  13   4        1.17        1.50      0.47 o 
   0  14   4       30.11       33.25      1.13 o 
   1  14   4        3.08        2.62      0.43 o 
   2  14   4        0.08       -0.08      0.39 o 
   3  14   4       13.73       11.49      0.62 o 
   4  14   4        6.51       10.35      0.66 o 
   5  14   4        2.26        2.19      0.53 o 
   1  15   4        2.84        2.57      0.51 o 
   2  15   4        0.03       -0.33      0.44 o 
   3  15   4       41.85       47.83      1.18 o 
   1   1   5      215.72      247.54      2.02 o 
   2   1   5       35.15       40.17      0.56 o 
   3   1   5        9.43       10.75      0.32 o 
   4   1   5       21.38       20.90      0.45 o 
   5   1   5       71.56       74.88      1.00 o 
   6   1   5       25.01       21.89      0.55 o 
   7   1   5        2.35        2.95      0.39 o 
   8   1   5       46.02       43.75      0.75 o 
   9   1   5        4.10        4.69      0.46 o 
  10   1   5        4.00        2.60      0.54 o 
   0   2   5       95.53      121.81      2.32 o 
   1   2   5       81.22       91.64      0.97 o 
   2   2   5       17.01       14.58      0.42 o 
   3   2   5        8.25        8.47      0.36 o 
   4   2   5       65.48       69.52      0.79 o 
   5   2   5      104.72       96.65      1.03 o 
   6   2   5        1.03        1.05      0.31 o 
   7   2   5        2.15        1.43      0.28 o 
   8   2   5        4.35        4.78      0.39 o 
   9   2   5        4.31        3.09      0.48 o 
  10   2   5        0.51       -0.10      0.46 o 
   1   3   5        1.74        1.62      0.26 o 
   2   3   5       81.14       82.86      0.99 o 
   3   3   5       21.87       22.19      0.52 o 
   4   3   5        0.76        1.09      0.23 o 
   5   3   5        2.07        1.51      0.29 o 
   6   3   5       11.58       12.13      0.50 o 
   7   3   5       15.62       14.96      0.46 o 
   8   3   5       42.08       40.55      0.92 o 
   9   3   5        7.07        7.97      0.62 o 
   0   4   5        2.50        1.05      0.35 o 
   1   4   5      213.93      206.41      1.66 o 
   2   4   5        5.45        5.29      0.43 o 
   3   4   5       49.30       42.37      0.75 o 
   4   4   5       33.83       32.55      0.57 o 
   5   4   5        7.87        8.14      0.38 o 
   6   4   5      136.93      132.26      1.33 o 
   7   4   5        0.01        0.54      0.29 o 
   8   4   5        8.99       10.82      0.54 o 
   9   4   5        1.87        2.18      0.50 o 
   1   5   5       31.13       36.28      0.56 o 
   2   5   5       68.26       65.91      0.84 o 
   3   5   5       10.81       11.36      0.36 o 
   4   5   5       13.95       12.41      0.41 o 
   5   5   5      143.38      140.22      1.34 o 
   6   5   5      156.47      156.50      1.40 o 
   7   5   5       96.49       92.65      1.15 o 
   8   5   5        2.16        1.84      0.40 o 
   9   5   5        0.26       -0.14      0.46 o 
   0   6   5       27.73       28.55      0.86 o 
   1   6   5        0.60        0.63      0.24 o 
   2   6   5      418.77      413.84      2.83 o 
   3   6   5       15.49       15.49      0.44 o 
   4   6   5       24.92       21.73      0.53 o 
   5   6   5      111.22      108.56      1.07 o 
   6   6   5      102.54       99.45      1.13 o 
   7   6   5        7.00        7.52      0.49 o 
   8   6   5        7.53        8.44      0.61 o 
   9   6   5        0.07       -0.30      0.47 o 
   1   7   5        6.43        5.23      0.35 o 
   2   7   5       16.85       18.33      0.50 o 
   3   7   5        6.57        7.24      0.37 o 
   4   7   5        4.14        4.28      0.37 o 
   5   7   5        1.26        1.58      0.30 o 
   6   7   5      205.17      201.90      1.75 o 
   7   7   5       14.64       16.88      0.56 o 
   8   7   5        0.71        0.11      0.42 o 
   0   8   5       33.01       33.29      1.11 o 
   1   8   5        2.38        2.47      0.39 o 
   2   8   5       18.78       14.88      0.69 o 
   3   8   5       25.14       20.79      0.59 o 
   4   8   5        1.46        1.08      0.27 o 
   5   8   5       23.92       26.97      0.61 o 
   6   8   5      115.31      107.95      1.23 o 
   7   8   5        8.64        9.02      0.64 o 
   8   8   5        0.53       -0.36      0.41 o 
   1   9   5        4.30        4.46      0.43 o 
   2   9   5       88.01       92.53      1.22 o 
   3   9   5        1.74        1.85      0.28 o 
   4   9   5       20.70       21.43      0.62 o 
   5   9   5       29.37       24.34      0.65 o 
   6   9   5        0.72        1.05      0.38 o 
   7   9   5        0.03       -0.07      0.41 o 
   8   9   5        0.03       -0.03      0.43 o 
   0  10   5      130.36      130.46      2.13 o 
   1  10   5      240.75      231.26      2.23 o 
   2  10   5        4.44        4.30      0.36 o 
   3  10   5        8.94       11.82      0.47 o 
   4  10   5        9.90       11.43      0.50 o 
   5  10   5       63.44       56.78      0.97 o 
   6  10   5        0.07       -0.45      0.40 o 
   7  10   5        6.53        5.47      0.60 o 
   1  11   5      228.45      237.08      2.33 o 
   2  11   5        3.34        3.40      0.37 o 
   3  11   5       48.73       49.81      0.88 o 
   4  11   5       26.97       23.83      0.72 o 
   5  11   5        2.89        2.41      0.47 o 
   6  11   5        2.07        2.46      0.50 o 
   0  12   5       58.46       55.46      1.78 o 
   1  12   5        4.20        3.90      0.37 o 
   2  12   5        0.57       -0.15      0.31 o 
   3  12   5       21.54       17.52      0.74 o 
   4  12   5        6.18        5.22      0.54 o 
   5  12   5        1.97        1.63      0.47 o 
   1  13   5        4.76        4.77      0.51 o 
   2  13   5        0.47        0.07      0.39 o 
   3  13   5        0.76        0.43      0.44 o 
   4  13   5        5.01        4.72      0.55 o 
   0  14   5       26.67       25.19      1.83 o 
   1  14   5        0.01        0.06      0.46 o 
   2  14   5        0.44        0.45      0.46 o 
   0   0   6     2363.99     2551.07     38.76 o 
   1   0   6       22.94       23.88      1.24 o 
   2   0   6       25.35       24.80      0.89 o 
   3   0   6       27.69       30.52      1.05 o 
   4   0   6      114.05      110.33      1.55 o 
   5   0   6       16.27       14.94      0.67 o 
   6   0   6        5.11        4.34      0.51 o 
   7   0   6       64.81       70.41      1.50 o 
   8   0   6        1.06        0.91      0.55 o 
   9   0   6        0.69       -0.48      0.61 o 
   1   1   6      117.19      119.91      1.51 o 
   2   1   6       12.70       15.59      0.98 o 
   3   1   6       12.65       14.43      0.50 o 
   4   1   6       63.94       58.71      0.84 o 
   5   1   6       20.47       20.46      0.55 o 
   6   1   6        0.28        0.49      0.30 o 
   7   1   6        3.12        2.49      0.40 o 
   8   1   6       24.08       23.89      0.76 o 
   9   1   6       11.02        9.93      0.63 o 
   0   2   6        0.80       -0.14      0.86 o 
   1   2   6      100.36      115.67      1.52 o 
   2   2   6        0.61        0.06      0.32 o 
   3   2   6       33.22       31.50      0.84 o 
   4   2   6       18.69       18.99      0.54 o 
   5   2   6       10.05        9.77      0.46 o 
   6   2   6        2.68        2.09      0.35 o 
   7   2   6       12.05       12.19      0.68 o 
   8   2   6       70.41       74.62      1.21 o 
   1   3   6       22.11       22.37      0.84 o 
   2   3   6       10.69       10.59      0.52 o 
   3   3   6        5.99        5.98      0.47 o 
   4   3   6        0.11        0.23      0.34 o 
   5   3   6        0.00        0.37      0.32 o 
   6   3   6       23.46       21.50      0.71 o 
   7   3   6       98.25       91.84      1.38 o 
   8   3   6        0.42        0.25      0.45 o 
   0   4   6       21.67       24.12      1.10 o 
   1   4   6        7.01        8.47      0.47 o 
   2   4   6       25.07       24.11      0.73 o 
   3   4   6       39.96       37.41      1.25 o 
   4   4   6       17.44       18.15      0.67 o 
   5   4   6        4.46        3.72      0.41 o 
   6   4   6        0.40       -0.06      0.42 o 
   7   4   6      144.89      143.29      1.84 o 
   8   4   6        2.29        2.38      0.51 o 
   1   5   6       82.79       83.83      1.50 o 
   2   5   6       25.87       26.65      0.71 o 
   3   5   6       41.03       37.89      0.86 o 
   4   5   6        6.54        7.27      0.47 o 
   5   5   6       24.41       25.60      0.72 o 
   6   5   6      188.23      185.19      2.10 o 
   7   5   6        5.10        5.34      0.58 o 
   8   5   6        0.47        0.82      0.56 o 
   0   6   6        0.26        0.68      0.38 o 
   1   6   6       13.72       14.78      0.59 o 
   2   6   6       25.34       23.42      0.63 o 
   3   6   6        2.07        1.82      0.36 o 
   4   6   6        4.09        3.75      0.42 o 
   5   6   6       52.53       52.63      1.06 o 
   6   6   6        8.21        9.50      0.69 o 
   7   6   6        8.33        7.20      0.63 o 
   8   6   6        0.91        1.09      0.59 o 
   1   7   6       15.07       13.77      0.57 o 
   2   7   6        2.78        3.10      0.38 o 
   3   7   6        5.06        4.90      0.44 o 
   4   7   6        0.48        0.17      0.36 o 
   5   7   6       49.92       44.06      1.06 o 
   6   7   6        9.15       10.59      0.62 o 
   7   7   6       22.25       23.10      0.83 o 
   0   8   6       14.98       16.23      0.81 o 
   1   8   6        4.07        3.39      0.40 o 
   2   8   6        1.70        2.70      0.43 o 
   3   8   6        6.36        8.06      0.65 o 
   4   8   6        8.36       10.60      0.63 o 
   5   8   6       11.04       11.55      0.66 o 
   6   8   6       17.97       17.01      0.79 o 
   7   8   6        4.10        5.56      0.61 o 
   1   9   6       35.50       37.47      1.23 o 
   2   9   6        0.05        0.87      0.45 o 
   3   9   6        2.03        1.48      0.43 o 
   4   9   6        2.68        4.62      0.54 o 
   5   9   6        2.22        2.56      0.51 o 
   6   9   6       17.06       17.54      0.83 o 
   0  10   6       42.08       44.17      1.39 o 
   1  10   6      111.98      119.15      1.52 o 
   2  10   6       46.93       50.92      1.10 o 
   3  10   6        7.48        7.02      0.59 o 
   4  10   6       15.44       16.80      0.82 o 
   5  10   6        0.03        0.96      0.48 o 
   1  11   6        0.32        0.65      0.43 o 
   2  11   6       32.69       32.73      0.96 o 
   3  11   6       15.17       18.57      0.77 o 
   4  11   6        0.36        0.23      0.46 o 
   0  12   6      149.68      156.24      2.79 o 
   1  12   6       16.83       15.69      0.72 o 
   2  12   6       14.47       15.81      0.76 o 
   3  12   6        0.13        0.26      0.47 o 
   1   1   7       70.09       76.28      1.36 o 
   2   1   7        8.81       10.58      0.63 o 
   3   1   7        5.16        5.85      0.56 o 
   4   1   7        5.69        5.37      0.59 o 
   5   1   7       15.20       13.72      0.80 o 
   6   1   7        5.33        3.92      0.56 o 
   7   1   7        3.02        3.52      0.63 o 
   0   2   7       84.81       91.65      2.64 o 
   1   2   7       24.67       24.71      0.84 o 
   2   2   7        3.98        3.31      0.65 o 
   3   2   7        0.23        0.00      0.43 o 
   4   2   7       36.34       35.59      1.10 o 
   5   2   7       34.73       30.36      1.08 o 
   6   2   7        0.08       -0.33      0.57 o 
   7   2   7        1.60        1.93      0.60 o 
   1   3   7        0.17       -0.63      0.42 o 
   2   3   7       17.79       15.95      0.67 o 
   3   3   7        5.31        5.10      0.51 o 
   4   3   7        0.41        0.16      0.43 o 
   5   3   7        2.92        2.58      0.51 o 
   6   3   7        7.31        6.81      0.66 o 
   7   3   7        8.48        8.47      0.71 o 
   0   4   7        0.75       -0.18      0.51 o 
   1   4   7       52.90       47.84      1.46 o 
   2   4   7        1.29        1.38      0.40 o 
   3   4   7       10.73       10.97      0.65 o 
   4   4   7       12.99       13.38      0.87 o 
   5   4   7        3.33        3.63      0.57 o 
   6   4   7       49.02       48.69      1.30 o 
   1   5   7       18.47       20.37      0.85 o 
   2   5   7       18.58       15.61      0.69 o 
   3   5   7        1.67        1.81      0.45 o 
   4   5   7        6.84        5.66      0.63 o 
   5   5   7       57.43       57.43      1.38 o 
   6   5   7       67.72       70.04      1.95 o 
   0   6   7        6.78        4.98      0.73 o 
   1   6   7        0.30        0.52      0.46 o 
   2   6   7      137.65      135.03      1.89 o 
   3   6   7       10.46        8.39      0.62 o 
   4   6   7        5.38        4.22      0.55 o 
   5   6   7       47.08       49.37      1.26 o 
   6   6   7       37.65       37.80      1.25 o 
   1   7   7        6.22        5.24      0.64 o 
   2   7   7        5.26        4.26      0.54 o 
   3   7   7        2.57        2.77      0.53 o 
   4   7   7        0.41       -0.36      0.46 o 
   5   7   7        0.08        0.64      0.56 o 
   0   8   7        5.17        5.08      1.10 o 
   1   8   7        0.03       -0.10      0.47 o 
   2   8   7        6.90        5.30      0.60 o 
   3   8   7        8.96        8.07      1.14 o 
   4   8   7        0.02        0.48      0.54 o 
   5   8   7       12.27       14.59      0.90 o 
   1   9   7        1.29        1.05      0.60 o 
   2   9   7       40.59       45.44      1.35 o 
   3   9   7        0.20        0.17      0.54 o 
   4   9   7        8.39        8.81      0.80 o 
   0  10   7       81.91       76.44      4.63 o 
   1  10   7       88.37       82.05      1.89 o 
   2  10   7        1.13        0.61      0.60 o 
   0   0   8      697.81      696.62     19.86 o 
   1   0   8       17.38       16.78      2.12 o 
   2   0   8        3.18        2.87      1.28 o 
   3   0   8        6.39        6.97      1.28 o 
   4   0   8       39.14       35.21      3.10 o 
   5   0   8        9.86        9.49      1.28 o 
   1   1   8       47.64       46.68      1.84 o 
   2   1   8        2.51        3.08      1.06 o 
   3   1   8        5.45        6.87      0.75 o 
   4   1   8       25.67       23.80      1.16 o 
   5   1   8        4.72        5.27      0.80 o 
   0   2   8        0.00       -0.32      1.48 o 
   1   2   8       22.51       28.82      1.03 o 
   2   2   8        0.02       -0.29      0.53 o 
   3   2   8        7.07        6.40      0.75 o 
   4   2   8        5.44        6.19      0.80 o 
   5   2   8        3.87        2.84      1.07 o 
   1   3   8        5.14        3.93      0.56 o 
   2   3   8        4.30        3.71      0.65 o 
   3   3   8        1.06        0.21      0.51 o 
   4   3   8        0.52        0.12      0.53 o 
   0   4   8        6.88        8.77      1.27 o 
   1   4   8        2.73        2.56      0.49 o 
   2   4   8       15.29       13.84      1.02 o 
   3   4   8       10.88        8.54      0.80 o 
   4   4   8        3.49        3.38      0.61 o 
   1   5   8       29.11       27.50      0.93 o 
   2   5   8       15.75       13.22      0.82 o 
   3   5   8       18.23       16.06      0.86 o 
   0   6   8        0.31       -0.03      0.69 o 
   1   6   8        3.65        3.92      0.60 o 
   2   6   8        7.19        7.91      0.73 o 
   3   6   8        0.34       -0.55      0.51 o 
   1   7   8        4.30        3.38      0.60 o 
                                                 
